# Supplementary material for: Athlete or Season? Gut Microbiota Variance in Elite Volleyball Players: A Compositional Performance-Based Reanalysis
Source: Sports (Basel). 2026 Jul 9;14(7):292. doi: 10.3390/sports14070292 (PMC13416989; doi:10.3390/sports14070292)
Supplement: Supplementary file 1 [file sports-14-00292-s001.zip]

Archive with 1 entries (1 files):
- sports-4397807-supplementary.pdf
